# Supplementary material for: Effect of Storage Time and Temperature on Digestibility, Thermal, and Rheological Properties of Retrograded Rice
Source: Gels. 2023 Feb 8;9(2):142. doi: 10.3390/gels9020142 (PMC9957499; doi:10.3390/gels9020142)
Supplement: Supplementary file 1 [file gels-09-00142-s001.zip]

Archive with 1 entries (1 files):
- gels-2160953-supplementary.pdf
